# Supplementary material for: Sphingosine 1-phosphate-regulated transcriptomes in heterogenous arterial and lymphatic endothelium of the aorta
Source: eLife. 2020 Feb 24;9:e52690. doi: 10.7554/eLife.52690 (PMC7054001; doi:10.7554/eLife.52690)
Supplement: Source code 2. — fastq files. [file elife-52690-code2.alignment.sh]

#!/bin/bash
for i in *.fastq; do STAR --runThreadN 4 --genomeDir /n/groups/shared_databases/igenome/Mus_musculus/UCSC/mm10/Sequence/starIndex --outSAMstrandField intronMotif --twopassMode Basic --readFilesIn $i --outFileNamePrefix ${i%.fastq}; done
